# Supplementary material for: Casein Kinase 2 Mediates Degradation of Transcription Factor Pcf1 during Appressorium Formation in the Rice Blast Fungus
Source: J Fungi (Basel). 2022 Jan 30;8(2):144. doi: 10.3390/jof8020144 (PMC8878131; doi:10.3390/jof8020144)
Supplement: Supplementary file 1 [file jof-08-00144-s001.zip]

Archive with 1 entries (1 files):
- jof-1565943-supplementary.pdf
